# Supplementary material for: Selective Capture and Identification of Methicillin-Resistant Staphylococcus aureus by Combining Aptamer-Modified Magnetic Nanoparticles and Mass Spectrometry
Source: Int J Mol Sci. 2021 Jun 18;22(12):6571. doi: 10.3390/ijms22126571 (PMC8234742; doi:10.3390/ijms22126571)
Supplement: Supplementary file 1 [file ijms-22-06571-s001.zip]

Archive with 1 entries (1 files):
- ijms-1256842-supplementary.pdf
